# Supplementary material for: Up- and Down-Regulation of Enzyme Activity in Aggregates with Gold-Covered Magnetic Nanoparticles Triggered by Low-Frequency Magnetic Field
Source: Nanomaterials (Basel). 2024 Feb 23;14(5):411. doi: 10.3390/nano14050411 (PMC10935337; doi:10.3390/nano14050411)
Supplement: Supplementary file 1 [file nanomaterials-14-00411-s001.zip]

Archive with 1 entries (1 files):
- nanomaterials-2852425-supplementary.pdf
